# Supplementary material for: Gut Microbiome Diversity and Composition in Captive Siberian Tigers (Panthera tigris altaica): The Influence of Diet, Health Status, and Captivity on Microbial Communities
Source: Microorganisms. 2024 Oct 27;12(11):2165. doi: 10.3390/microorganisms12112165 (PMC11596243; doi:10.3390/microorganisms12112165)
Supplement: Supplementary file 1 [file microorganisms-12-02165-s001.zip]

Archive with 1 entries (1 files):
- microorganisms-3237269-supplementary.pdf
